# Supplementary material for: Tissue-Biased and Species-Specific Regulation of Glutathione Peroxidase (GPx) Genes in Scallops Exposed to Toxic Dinoflagellates
Source: Toxins (Basel). 2020 Dec 31;13(1):21. doi: 10.3390/toxins13010021 (PMC7824116; doi:10.3390/toxins13010021)
Supplement: Supplementary file 1 [file toxins-13-00021-s001.zip]

Archive with 8 entries (7 files):
- Supplementary Files/
- Supplementary Files/Figure S1-S2.docx
- Supplementary Files/Table S1-GPx Seq ID.xlsx
- Supplementary Files/Table S2-GPx-RPKM.new.xlsx
- Supplementary Files/Table S3-GPx-edgeR-FC.new.xlsx
- Supplementary Files/Table S4-GPx Seq Similarity.docx
- Supplementary Files/~$gure S1.docx
- Supplementary Files/~WRL3372.tmp
