# Supplementary material for: Tissue-Biased and Species-Specific Regulation of Glutathione Peroxidase (GPx) Genes in Scallops Exposed to Toxic Dinoflagellates
Source: Toxins (Basel). 2020 Dec 31;13(1):21. doi: 10.3390/toxins13010021 (PMC7824116; doi:10.3390/toxins13010021)
Supplement: Supplementary file 1 [file toxins-13-00021-s001.zip › Supplementary Files/Table S1-GPx Seq ID.xlsx]

## Sheet: Sheet1
Table S1. Information of GPxs used in this study from vertebrates and mollusk species.
Common name	Latin name	Gene name	Gene ID
Anole lizard	Anolis carolinensis	GPX1-201	ENSACAP00000008114
Anole lizard	Anolis carolinensis	GPX7	ENSACAP00000008132
Anole lizard	Anolis carolinensis	GPX8-201	ENSACAP00000015133
Caenorhabditis elegans	Caenorhabditis elegans	gpx2	R05H10.5b.1
Caenorhabditis elegans	Caenorhabditis elegans	gpx3	C11E4.2.1
Caenorhabditis elegans	Caenorhabditis elegans	gpx4	Y94H6A.4.1
Caenorhabditis elegans	Caenorhabditis elegans	gpx5	C11E4.1.1
Caenorhabditis elegans	Caenorhabditis elegans	gpx6	T09A12.2b.1
Caenorhabditis elegans	Caenorhabditis elegans	gpx7	R03G5.5a.1
Caenorhabditis elegans	Caenorhabditis elegans	gpx8	R05H10.5b.1
chicken	Gallus gallus	GPX1-202	ENSGALP00000041423
chicken	Gallus gallus	GPX3-201	ENSGALP00000007185
chicken	Gallus gallus	GPX4-201	ENSGALP00000069197
chicken	Gallus gallus	GPX7-201	ENSGALP00000017282
chicken	Gallus gallus	GPX8	ENSGALP00000041079
cow	Bos taurus	GPX1-201	ENSBTAP00000061122
cow	Bos taurus	GPX3-201	ENSBTAP00000053146
cow	Bos taurus	GPX4-201	ENSBTAP00000067758
cow	Bos taurus	GPX5	ENSBTAP00000069721
cow	Bos taurus	GPX7-201	ENSBTAP00000024329
cow	Bos taurus	GPX8-201	ENSBTAP00000029279
cow	Bos taurus	ENSBTAT00000071068.1	ENSBTAP00000065082
cow	Bos taurus	ENSBTAT00000068263.1	ENSBTAP00000069721
Human	Homo sapiens	GPX1	ENSP00000407375
Human	Homo sapiens	GPX2-201	ENSP00000374265
Human	Homo sapiens	GPX3-201	ENSP00000373477
Human	Homo sapiens	GPX4-206	ENSP00000464989
Human	Homo sapiens	GPX5-201	ENSP00000392398
Human	Homo sapiens	GPX6-201	ENSP00000354581
Human	Homo sapiens	GPX7-201	ENSP00000354677
Human	Homo sapiens	GPX8-203	ENSP00000423822
Mouse	Mus musculus	Gpx1	ENSMUSP00000081010
Mouse	Mus musculus	GPX2-201	ENSMUSP00000081012
Mouse	Mus musculus	Gpx3-201	ENSMUSP00000081011
Mouse	Mus musculus	Gpx4-201	ENSMUSP00000094863
Mouse	Mus musculus	Gpx5-201	ENSMUSP00000106117
Mouse	Mus musculus	Gpx6-201	ENSMUSP00000004453
Mouse	Mus musculus	Gpx7-201	ENSMUSP00000030332
Mouse	Mus musculus	Gpx8-201	ENSMUSP00000022282
Rat	Rattus norvegicus	Gpx1	ENSRNOP00000066577
Rat	Rattus norvegicus	Gpx2-201	ENSRNOP00000072136
Rat	Rattus norvegicus	Gpx3-201	ENSRNOP00000073271
Rat	Rattus norvegicus	Gpx4-205	ENSRNOP00000076309
Rat	Rattus norvegicus	Gpx5-201	ENSRNOP00000068999
Rat	Rattus norvegicus	Gpx6-201	ENSRNOP00000070683
Rat	Rattus norvegicus	Gpx7-201	ENSRNOP00000013913
Rat	Rattus norvegicus	Gpx8-201	ENSRNOP00000013979
Tropical clawed frog	Xenopus tropicalis	gpx1	ENSXETP00000013046
Tropical clawed frog	Xenopus tropicalis	gpx3-201	ENSXETP00000085463
Tropical clawed frog	Xenopus tropicalis	gpx7-201	ENSXETP00000017667
Tropical clawed frog	Xenopus tropicalis	gpx8-202	ENSXETP00000085983
Zebrafish	Danio rerio	gpx1a-201	ENSDARP00000020656
Zebrafish	Danio rerio	gpx1b-201	ENSDARP00000011398
Zebrafish	Danio rerio	gpx3-201	ENSDARP00000063624
Zebrafish	Danio rerio	gpx4a-201	ENSDARP00000089830
Zebrafish	Danio rerio	gpx4b-202	ENSDARP00000154635
Zebrafish	Danio rerio	gpx7-201	ENSDARP00000123903
Zebrafish	Danio rerio	gpx8-201	ENSDARP00000011955
Zebrafish	Danio rerio	gpx9	ENSDARP00000127201
Lottia gigantea	Lottia gigantea		LotgiT86983
Lottia gigantea	Lottia gigantea		LotgiT208098
Lottia gigantea	Lottia gigantea		LotgiT97333
Lottia gigantea	Lottia gigantea		LotgiT228935
Crassostrea gigas	Crassostrea gigas	CGI_10017612	EKC25678
Crassostrea gigas	Crassostrea gigas	CGI_10005470	EKC30622
Crassostrea gigas	Crassostrea gigas	CGI_10025106	EKC39649
Crassostrea gigas	Crassostrea gigas	CGI_10002435	EKC34155
Crassostrea gigas	Crassostrea gigas	CGI_10008378	EKC19521
Crassostrea gigas	Crassostrea gigas	CGI_10007023	EKC20036
Crassostrea gigas	Crassostrea gigas	CGI_10022127	EKC41576
Crassostrea gigas	Crassostrea gigas	GPX	EKC23867
Strongylocentrotus purpuratus	Strongylocentrotus purpuratus	SP-GPX1_1	SPU_028532-tr
Strongylocentrotus purpuratus	Strongylocentrotus purpuratus		SPU_014276-tr
Strongylocentrotus purpuratus	Strongylocentrotus purpuratus	SP-GPX1	SPU_014373-tr
Strongylocentrotus purpuratus	Strongylocentrotus purpuratus	SP-GPX7	SPU_004397-tr
