# Supplementary material for: Tissue-Biased and Species-Specific Regulation of Glutathione Peroxidase (GPx) Genes in Scallops Exposed to Toxic Dinoflagellates
Source: Toxins (Basel). 2020 Dec 31;13(1):21. doi: 10.3390/toxins13010021 (PMC7824116; doi:10.3390/toxins13010021)
Supplement: Supplementary file 1 [file toxins-13-00021-s001.zip › Supplementary Files/Table S2-GPx-RPKM.new.xlsx]

## Sheet: Hepatopancreas-AM-1
		0day				1day				3day				5day				10day				15day
GeneID	GeneName	0day-1	0day-2	0day-3	average	1day-1	1day-2	1day-3	average	3day-1	3day-2	3day-3	average	5day-1	5day-2	5day-3	average	10day-1	10day-2	10day-3	average	15day-1	15day-2	15day-3	average
evm.model.scaffold20345.14	CfGPx1-1	82.1788	7.25535	11.0289	33.4877	124.607	32.7145	108.23	88.5168	143.69	67.5921	144.175	118.486	12.4464	11.0617	34.8463	19.4515	44.9395	80.6605	73.4739	66.3579	8.71208	14.1692	5.73625	9.53917
evm.model.scaffold723835.1	CfGPx1-2	0.308292	0	0	0.102764	0	0	0	0	0.540746	0	0	0.180249	0	0.441258	0	0.147086	0	0.392391	0	0.130797	0	0	0.3613	0.120433
evm.model.scaffold16535.52	CfGPx3-1	386.711	459.767	739.651	528.71	477.872	340.183	589.217	469.09	285.72	610.407	861.982	586.036	626.343	327.55	396.899	450.264	499.458	312.177	616.545	476.06	426.735	707.95	780.377	638.354
evm.model.scaffold41509.77	CfGPx3-2	17593	26311.3	26598.8	23501	17990.4	14787	18539.2	17105.5	23807.9	20671.5	27766.9	24082.1	19368.7	14007.8	17050.7	16809.1	18847.1	13346.7	19643.9	17279.2	23596.5	22808.6	17480.2	21295.1
evm.model.scaffold41509.75	CfGPx3-3a	8464.78	12837.4	15695	12332.4	10269.1	8344.21	13842.7	10818.7	14389.3	11699	19081.4	15056.6	13466.8	9186.96	13385.7	12013.1	12941.6	9876.69	15252.7	12690.3	17099	15189.1	11152.1	14480.1
evm.model.scaffold41509.78	CfGPx3-3b	15.9256	12.2469	17.8034	15.3253	8.06358	6.84566	17.2171	10.7088	11.8867	15.4102	18.4622	15.253	20.6153	21.8244	27.9766	23.4721	19.9378	22.8576	15.6035	19.4663	13.2926	20.6337	6.94932	13.6252
evm.model.scaffold41509.74	CfGPx3-4	5055.91	11383.5	9057.32	8498.92	6420.57	6740.13	6942.85	6701.18	13164.5	11687	10606.6	11819.4	7851.32	6731.9	11447.5	8676.91	11431.8	7362.8	8455.95	9083.52	13667.6	13736.3	10472	12625.3
evm.model.scaffold57527.11	CfGPx4	91.3015	128.839	136.327	118.822	118.218	127.888	168.302	138.136	144.532	177.532	80.342	134.135	135.376	119.584	104.909	119.956	62.8053	80.3951	63.1211	68.7739	81.561	50.3827	101.28	77.7412
evm.model.scaffold61639.7	CfGPx7	2.00774	10.4295	8.33503	6.92407	2.66673	3.09047	2.32231	2.69317	3.52158	2.92659	3.24128	3.22982	2.63463	2.49052	2.11619	2.41378	2.59437	2.72579	2.98242	2.76753	3.44019	2.27869	0.784316	2.16773

## Sheet: Kidney-AM-1
		0day				1day				3day				5day				10day				15day
GeneID	GeneName	0day-1	0day-2	0day-3	average	1day-1	1day-2	1day-3	average	3day-1	3day-2	3day-3	average	5day-1	5day-2	5day-3	average	10day-1	10day-2	10day-3	average	15day-1	15day-2	15day-3	average
evm.model.scaffold20345.14	CfGPx1-1	73.943	14.4363	43.7309	44.0367	2947.03	51.5037	2860.58	1953.04	344.949	4571.14	1025.97	1980.69	50.3976	32.7357	2707.57	930.234	83.1037	4597.19	3066.62	2582.3	40.2659	715.959	60.4264	272.217
evm.model.scaffold723835.1	CfGPx1-2	0	0	0	0	2.00242	0.696447	1.13921	1.27936	0.304656	0.418193	0	0.24095	0	0	2.11584	0.705281	0	2.09196	1.71538	1.26911	0	0.407226	0	0.135742
evm.model.scaffold16535.52	CfGPx3-1	6.06929	0.989528	0	2.35294	3.44079	3.88931	6.85129	4.72713	33.5035	1.79646	2.70132	12.6671	26.1997	3.0798	2.18141	10.487	12.2795	0.770279	0.884267	4.64467	5.56121	2.79896	9.38399	5.91472
evm.model.scaffold41509.77	CfGPx3-2	16.1556	6.73693	1.82212	8.23822	56.8908	4.94668	21.4186	27.752	239.555	5.24173	10.5093	85.1021	9.6265	59.6945	0.353607	23.2249	2.98576	0.49945	2.00676	1.83066	8.41376	17.0142	13.2183	12.8821
evm.model.scaffold41509.75	CfGPx3-3a	34.411	8.61382	4.28094	15.7686	114.777	28.5663	69.0922	70.8118	921.296	16.1269	11.0226	316.149	21.8565	68.2208	2.37364	30.817	5.42814	1.88585	1.92438	3.07946	9.83332	29.9803	12.9397	17.5844
evm.model.scaffold41509.78	CfGPx3-3b	0.408648	0.21098	2.876	1.16521	0.550216	2.48776	0	1.01266	3.01362	0.229818	0	1.08115	0.372408	1.12569	0.465105	0.654402	0.327268	0.821168	0.377075	0.508504	0	0.223791	0.413957	0.212583
evm.model.scaffold41509.74	CfGPx3-4	8.93454	3.78486	0.806151	4.50852	60.457	41.8396	23.8658	42.0541	287.77	21.9023	7.74925	105.807	13.7791	22.5608	2.6074	12.9824	5.13712	4.0511	1.90251	3.69691	5.76094	6.77476	11.3713	7.96899
evm.model.scaffold57527.11	CfGPx4	43.9749	84.0218	72.2951	66.7639	60.6077	14.5935	30.7673	35.3228	74.9034	85.6817	24.8893	61.8248	39.1285	40.7763	40.5919	40.1655	34.9403	79.5994	189.467	101.336	112.861	11.7567	8.76893	44.4622
evm.model.scaffold61639.7	CfGPx7	0.645694	4.00037	0.75738	1.80115	0.43469	1.0583	0.247301	0.580098	1.19043	0.181564	0	0.457333	1.17686	1.22284	0.734898	1.04487	0	0.12975	0.595805	0.241852	2.02965	0.353606	0	0.79442

## Sheet: Hepatopancreas-ACDH
		0day				1day				3day				5day				10day				15day
GeneID	GeneName	0day-1	0day-2	0day-3	average	1day-1	1day-2	1day-3	average	3day-1	3day-2	3day-3	average	5day-1	5day-2	5day-3	average	10day-1	10day-2	10day-3	average	15day-1	15day-2	15day-3	average
evm.model.scaffold20345.14	CfGPx1-1	82.1788	7.25535	11.0289	33.4877	37.3021	20.2743	44.2406	33.939	23.8558	28.452	22.9766	25.0948	105.437	14.5908	16.1004	45.3761	27.8584	37.4765	8.99606	24.777	131.269	205.637	51.4441	129.45
evm.model.scaffold723835.1	CfGPx1-2	0.308292	0	0	0.102764	0	0	0	0	0	0	0.423024	0.141008	0	0	0.301058	0.100353	0	0	0	0	0	0	0	0
evm.model.scaffold16535.52	CfGPx3-1	386.711	459.767	739.651	528.71	380.447	666.281	778.363	608.364	492.248	1224.2	615.309	777.252	579.033	436.098	453.165	489.432	239.529	477.848	451.629	389.669	508.25	216.435	440.702	388.462
evm.model.scaffold41509.77	CfGPx3-2	17593	26311.3	26598.8	23501	16735	21946.2	16478.5	18386.5	14951.8	32894.1	13859.8	20568.6	15564.4	22991	14611.4	17722.3	10553.5	12144.8	19078.8	13925.7	32248.7	10565.6	16346.9	19720.4
evm.model.scaffold41509.75	CfGPx3-3a	8464.78	12837.4	15695	12332.4	13356.5	15620.3	14365.7	14447.5	11118.4	20168.9	9372.65	13553.3	11994.1	15104.2	9280.85	12126.4	7530.12	9105.06	13419.5	10018.2	14933.2	8179.29	11600.9	11571.1
evm.model.scaffold41509.78	CfGPx3-3b	15.9256	12.2469	17.8034	15.3253	10.5137	10.1236	34.4548	18.364	14.066	49.9767	16.5055	26.8494	10.8147	20.7536	13.4012	14.9898	6.41246	37.6765	27.1335	23.7408	9.05563	27.5966	11.6566	16.1029
evm.model.scaffold41509.74	CfGPx3-4	5055.91	11383.5	9057.32	8498.92	7868.33	7850.83	6895.87	7538.34	8885.4	17938.7	3901.68	10241.9	6477.5	9197.82	5401.96	7025.76	4578.06	6117.01	6027.53	5574.2	13045.9	3367	8917.24	8443.39
evm.model.scaffold57527.11	CfGPx4	91.3015	128.839	136.327	118.822	125.091	144.78	105.749	125.207	88.4718	119.614	85.4895	97.8585	92.4987	83.9546	80.748	85.7337	63.6491	85.3976	127.228	92.0917	100.773	61.236	136.109	99.3729
evm.model.scaffold61639.7	CfGPx7	2.00774	10.4295	8.33503	6.92407	1.21132	1.95074	1.66348	1.60851	2.99186	2.994	3.67323	3.2197	4.12123	1.93932	2.35275	2.80444	3.25676	3.22462	4.35176	3.61105	4.05408	0.843182	4.15534	3.01754

## Sheet: Kidney-ACDH
		0day				1day				3day				5day				10day				15day
GeneID	GeneName	0day-1	0day-2	0day-3	average	1day-1	1day-2	1day-3	average	3day-1	3day-2	3day-3	average	5day-1	5day-2	5day-3	average	10day-1	10day-2	10day-3	average	15day-1	15day-2	15day-3	average
evm.model.scaffold20345.14	CfGPx1-1	73.943	14.4363	43.7309	44.0367	78.6482	193.213	470.004	247.288	528.223	103.276	18.0084	216.502	1019.23	6.71682	139.956	388.635	1361.33	305.179	89.5996	585.37	384.712	6262.67	198.377	2281.92
evm.model.scaffold723835.1	CfGPx1-2	0	0	0	0	0	0	0	0	0	0	0	0	0	0	0	0	0.273207	0	0	0.0910691	0	0.963863	0.30672	0.423528
evm.model.scaffold16535.52	CfGPx3-1	6.06929	0.989528	0	2.35294	1.60923	41.8223	2.18959	15.207	37.7076	6.40315	2.45061	15.5205	7.35062	23.7395	8.46461	13.1849	3.05146	73.0654	1.80634	25.9744	9.45806	10.2133	15.0207	11.564
evm.model.scaffold41509.77	CfGPx3-2	16.1556	6.73693	1.82212	8.23822	3.91285	291.515	1.0648	98.8308	40.5062	0	7.1504	15.8855	27.6644	273.291	16.4654	105.807	1.82637	499.419	3.0745	168.107	14.1269	74.3671	65.1004	51.1981
evm.model.scaffold41509.75	CfGPx3-3a	34.411	8.61382	4.28094	15.7686	14.7744	932.91	1.60822	316.431	167.643	1.30639	10.2218	59.7238	30.7764	931.694	105.921	356.131	7.27925	1657.99	12.1617	559.144	86.8347	102.498	132.26	107.198
evm.model.scaffold41509.78	CfGPx3-3b	0.408648	0.21098	2.876	1.16521	1.80132	0	0.56022	0.78718	0.719979	0.341309	0.870836	0.644041	0.408848	0.828257	0.601589	0.612898	0	0.519283	0	0.173094	3.457	1.76563	3.2026	2.80841
evm.model.scaffold41509.74	CfGPx3-4	8.93454	3.78486	0.806151	4.50852	17.3114	242.45	7.06641	88.9425	62.5618	3.44412	2.53862	22.8482	12.1477	264.975	33.3882	103.504	3.87182	497.222	6.4773	169.19	39.9715	44.1462	38.3648	40.8275
evm.model.scaffold57527.11	CfGPx4	43.9749	84.0218	72.2951	66.7639	64.541	18.8892	49.6051	44.3451	63.446	77.5058	107.436	82.7959	69.2857	81.4095	98.3804	83.0252	37.1479	30.3602	37.2024	34.9035	32.5875	44.8822	51.988	43.1525
evm.model.scaffold61639.7	CfGPx7	0.645694	4.00037	0.75738	1.80115	0	1.7612	0.221297	0.660832	1.13762	0	1.37598	0.837867	0.323004	0.654353	1.42583	0.801062	2.25372	1.43588	0.228204	1.30594	1.70697	1.53441	1.73117	1.65751

## Sheet: PY-Hepatopancreas-ACDH
		0day				1day				3day				5day				10day				15day
GeneID	GeneName	0day-1	0day-2	0day-3	average	1day-1	1day-2	1day-3	average	3day-1	3day-2	3day-3	average	5day-1	5day-2	5day-3	average	10day-1	10day-2	10day-3	average	15day-1	15day-2	15day-3	average
evm.model.scaffold7781.4	PyGPx1	213.374	903.48	201.929	439.594	115.278	157.557	68.2328	113.689	264.572	170.293	103.492	179.452	199.161	65.8078	193.082	152.684	173.834	243.201	206.75	207.928	541.197	100.527	86.1935	242.639
evm.model.scaffold2921.10	PyGPx3-1	1133.46	343.07	364.76	613.764	826.249	775.619	274.071	625.313	457.498	679.652	591.64	576.263	876.878	685.956	275.623	612.819	628.033	461.905	218.483	436.141	620.063	575.624	355.205	516.964
evm.model.scaffold7441.4	PyGPx3-2	9383.51	7524.89	10737.8	9215.39	10665.2	15739.8	10125.3	12176.8	10060.8	6509.69	9119.1	8563.21	11990.1	11760.4	11093.2	11614.6	15785.6	7327.99	5307.81	9473.8	10480.9	14280.7	9014.79	11258.8
evm.model.scaffold7441.1	PyGPx3-3	23655.7	10349.4	20676	18227	15280.2	19388.9	16560.4	17076.5	13106.2	11480.9	11881.4	12156.2	19858.6	13450.4	14608.4	15972.5	28371.1	12854.4	8817.65	16681.1	17932.5	23086.8	10945.5	17321.6
evm.model.scaffold9581.1	PyGPx3-4	2924.16	99.3498	1420.39	1481.3	692.843	297.921	781.919	590.895	395.556	737.291	150.747	427.864	1542.1	783.285	2184.77	1503.38	797.027	599.855	442.312	613.065	480.864	703.814	293.39	492.69
evm.model.scaffold10997.2	PyGPx3-5	1.85033	34.051	2.5979	12.8331	2.34407	2.26972	51.6158	18.7432	0.476015	4.46312	1.07038	2.00317	3.52818	3.34995	4.10186	3.66	4.39357	3.1791	3.14159	3.57142	101.832	9.32879	2.949	38.0367
evm.model.scaffold2091.24	PyGPx4	109.118	96.231	93.811	99.7201	110.518	104.136	100.061	104.905	106.223	98.3733	90.6684	98.4214	113.913	89.2857	101.428	101.542	120.683	106.395	104.973	110.683	101.446	117.978	125.742	115.055
evm.model.scaffold7907.21	PyGPx7	6.65319	18.1129	5.33784	10.0347	6.14325	5.77392	7.5983	6.50515	6.75325	6.55019	7.85457	7.05267	4.58059	4.42482	5.3359	4.78044	4.37551	7.63482	2.82928	4.94654	12.9249	7.8556	5.46698	8.74916

## Sheet: PY-Kidney-ACDH
		0day				1day				3day				5day				10day				15day
GeneID	GeneName	0day-1	0day-2	0day-3	average	1day-1	1day-2	1day-3	average	3day-1	3day-2	3day-3	average	5day-1	5day-2	5day-3	average	10day-1	10day-2	10day-3	average	15day-1	15day-2	15day-3	average
evm.model.scaffold7781.4	PyGPx1	204.464	34.2476	53.9204	97.544	60.7462	43.0459	37.1834	46.9918	34.7421	104.181	38.4339	59.1191	47.844	25.8	92.6513	55.4318	266.131	35.6587	44.9397	115.577	16.002	36.8942	33.3226	28.7396
evm.model.scaffold2921.10	PyGPx3-1	31.1362	9.71611	51.4315	30.7613	62.1644	19.0978	0	27.0874	1.43802	1.7667	8.75379	3.98617	0	6.20169	10.6813	5.62768	207.073	0.351077	23.2561	76.8933	8.61043	19.0667	18.7968	15.4913
evm.model.scaffold7441.4	PyGPx3-2	668.159	146.982	998.854	604.665	1358.62	467.162	8.46485	611.414	19.8926	59.7145	264.281	114.629	12.0221	188.958	431.21	210.73	5735.8	22.4689	514.219	2090.83	118.89	516.239	352.492	329.207
evm.model.scaffold7441.1	PyGPx3-3	926.633	208.178	1654.61	929.807	2216.27	766.351	10.3593	997.661	24.3539	101.73	427.651	184.578	14.5432	340.592	678.75	344.628	9773.51	31.3296	758.955	3521.26	194.576	867.73	629.522	563.943
evm.model.scaffold9581.1	PyGPx3-4	22.8353	8.34868	43.0227	24.7356	78.7861	31.7148	0	36.8337	0.93669	4.14283	21.4504	8.84332	1.1187	12.8763	31.4379	15.1443	525.148	1.60078	35.1935	187.314	13.8059	44.2887	17.609	25.2345
evm.model.scaffold10997.2	PyGPx3-5	2.88976	4.60471	1.31896	2.93781	8.0277	2.19125	4.46379	4.89425	2.50243	2.95143	1.59587	2.34991	3.437	4.45176	5.23207	4.37361	6.35907	1.83283	3.59736	3.92975	1.1526	3.38058	6.32149	3.61822
evm.model.scaffold2091.24	PyGPx4	165.071	158.079	133.429	152.193	204.993	92.6572	195.52	164.39	188.16	195.507	158.186	180.618	198.851	120.835	164.008	161.231	122.238	148.413	51.5696	107.407	165.132	118.316	140.989	141.479
evm.model.scaffold7907.21	PyGPx7	5.30136	9.92581	7.88123	7.7028	10.0575	2.03676	17.4261	9.84013	6.61074	6.13642	5.85536	6.20084	6.36011	3.86072	7.77976	6.0002	5.05523	2.60024	0.719942	2.79181	15.3935	4.86954	10.3564	10.2065
