# Supplementary material for: Tissue-Biased and Species-Specific Regulation of Glutathione Peroxidase (GPx) Genes in Scallops Exposed to Toxic Dinoflagellates
Source: Toxins (Basel). 2020 Dec 31;13(1):21. doi: 10.3390/toxins13010021 (PMC7824116; doi:10.3390/toxins13010021)
Supplement: Supplementary file 1 [file toxins-13-00021-s001.zip › Supplementary Files/Table S3-GPx-edgeR-FC.new.xlsx]

## Sheet: log2FC-C.farreri
		Kidney-ACDH																Hepatopancreas-ACDH																Kidney-AM1
NAME	Description	01-ACDH-Kidney			03-ACDH-Kidney			05-ACDH-Kidney			10-ACDH-Kidney			15-ACDH-Kidney				01-ACDH-Hepatopancreas			03-ACDH-Hepatopancreas			05-ACDH-Hepatopancreas			10-ACDH-Hepatopancreas			15-ACDH-Hepatopancreas				01-AM1-Kidney			03-AM1-Kidney			05-AM1-Kidney			10-AM1-Kidney			15-AM1-Kidney
		Log2FC	P-Value	FDR	Log2FC	P-Value	FDR	Log2FC	P-Value	FDR	Log2FC	P-Value	FDR	Log2FC	P-Value	FDR		Log2FC	P-Value	FDR	Log2FC	P-Value	FDR	Log2FC	P-Value	FDR	Log2FC	P-Value	FDR	Log2FC	P-Value	FDR		Log2FC	P-Value	FDR	Log2FC	P-Value	FDR	Log2FC	P-Value	FDR	Log2FC	P-Value	FDR	Log2FC	P-Value	FDR
evm.model.scaffold20345.14	CfGPx1-1	2.57071	0.00551318	0.260641	2.26443	0.0247672	0.544813	3.03408	0.00993057	0.262023	3.74179	0.000115408	0.055015	5.61243	1.67e-05	0.00463397		-0.0245617	0.972469	1	-0.464387	0.513132	1	0.382788	0.649634	1	-0.397259	0.603755	1	1.8976	0.0231562	0.5445		5.45341	1.08e-05	0.00451172	5.40518	5.34e-07	0.00254441	4.36166	0.000923464	0.153563	5.87524	8.3e-07	0.00180854	2.58792	0.0101801	0.316834
evm.model.scaffold723835.1	CfGPx1-2	0	1	1	0	1	1	0	1	1	0.793006	0.536625	0.96639	2.12306	0.187572	0.497814		-0.874637	0.509113	1	0.203184	0.902955	1	-0.0237992	0.98854	1	-0.859716	0.516053	1	-0.880893	0.506278	1		3.53273	0.0292686	0.25546	1.5574	0.31428	0.77524	2.70075	0.0928826	0.953106	3.49086	0.021383	0.468742	1.06283	0.451531	1
evm.model.scaffold16535.52	CfGPx3-1	-0.33615	0.769156	1	2.62891	0.0154767	0.457771	2.33184	0.0110625	0.271526	3.45512	0.00630381	0.280767	2.18072	0.0105373	0.12795		0.146441	0.758912	1	0.490458	0.370085	1	-0.145132	0.771656	1	-0.427958	0.418618	1	-0.527377	0.343278	1		1.07077	0.241428	0.592478	2.42724	0.0384212	0.386253	2.00066	0.0572417	0.831323	0.944704	0.408691	1	1.27594	0.133873	0.807983
evm.model.scaffold41509.77	CfGPx3-2	-1.71526	0.101192	0.750788	0.905297	0.394431	1	3.56516	0.00136118	0.118081	4.3911	0.00329936	0.209707	2.53725	0.00504414	0.0890022		-0.393633	0.41478	1	-0.243566	0.654831	1	-0.424924	0.271988	1	-0.734818	0.0545976	0.785909	-0.316759	0.581471	1		1.74723	0.0357234	0.274372	3.42814	0.00583291	0.220971	1.311	0.193393	1	-2.08498	0.0233606	0.483123	0.625189	0.367276	1
evm.model.scaffold41509.75	CfGPx3-3a	-0.977096	0.332378	0.999488	1.86364	0.106322	0.833387	4.37901	0.000238877	0.0610032	5.20168	0.000668037	0.106744	2.6802	0.00314641	0.0696006		0.183129	0.704281	1	0.0830077	0.87771	1	-0.0488055	0.905737	1	-0.284479	0.486445	1	-0.165765	0.758712	1		2.1879	0.0115363	0.185971	4.3871	0.00128468	0.124137	0.79293	0.377068	1	-2.30926	0.00975631	0.327869	0.129	0.86219	1
evm.model.scaffold41509.78	CfGPx3-3b	-0.00793073	0.994591	1	-0.715446	0.539973	1	-0.859234	0.471447	0.859233	-2.09978	0.125276	0.723461	1.16654	0.218718	0.534864		0.202978	0.699853	1	0.743754	0.171008	1	-0.0527493	0.910527	1	0.649023	0.259389	1	0.00178897	0.997414	1		0.00667181	0.998811	1	-0.0320636	0.978859	1	-0.790855	0.491078	1	-1.0047	0.398111	1	-1.92818	0.143038	0.825664
evm.model.scaffold41509.74	CfGPx3-4	1.37669	0.117489	0.781583	2.26709	0.0375165	0.616538	4.39018	0.000176984	0.0511322	5.25124	0.000387433	0.0802617	3.09289	0.000128853	0.0124509		-0.207843	0.669697	1	0.228727	0.709031	1	-0.286905	0.51425	1	-0.58009	0.169198	1	-0.0730047	0.903965	1		3.30288	3.12e-05	0.00833737	4.58865	0.000289934	0.0724452	1.37319	0.0934735	0.953864	-0.26724	0.748892	1	0.798678	0.270238	0.999224
evm.model.scaffold57527.11	CfGPx4	-0.242183	0.738112	1	0.358604	0.607026	1	0.259855	0.703826	0.956575	-0.922421	0.162289	0.775486	-0.650808	0.380975	0.692529		0.0361972	0.932531	1	-0.326368	0.48634	1	-0.492331	0.289885	1	-0.347433	0.492542	1	-0.335604	0.543569	1		-0.843159	0.2441	0.59474	-0.0831789	0.907259	1	-0.79267	0.16348	1	0.644054	0.402101	1	-0.541616	0.510802	1
evm.model.scaffold61639.7	CfGPx7	-3.04259	0.054206	0.612322	-0.971892	0.377355	1	-1.10963	0.311399	0.769579	-0.420244	0.692564	1	-0.131755	0.890543	1		-2.0605	0.00482833	0.172194	-1.11423	0.0799796	0.864994	-1.28404	0.0557025	0.801008	-0.890289	0.15662	1	-1.23176	0.0826432	0.913077		-1.30328	0.311425	0.657801	-1.68625	0.187765	0.663448	-0.784036	0.436766	1	-2.36739	0.0615885	0.725218	-1.04862	0.32083	1
[truncated: 15 more columns]

## Sheet: log2FC-P.yessoensis
		Kidney-ACDH																Hepatopancreas-ACDH
NAME	Description	01-ACDH-Kidney			03-ACDH-Kidney			05-ACDH-Kidney			10-ACDH-Kidney			15-ACDH-Kidney				01-ACDH-Hepatopancreas			03-ACDH-Hepatopancreas			05-ACDH-Hepatopancreas			10-ACDH-Hepatopancreas			15-ACDH-Hepatopancreas
		Log2FC	P-Value	FDR	Log2FC	P-Value	FDR	Log2FC	P-Value	FDR	Log2FC	P-Value	FDR	Log2FC	P-Value	FDR		Log2FC	P-Value	FDR	Log2FC	P-Value	FDR	Log2FC	P-Value	FDR	Log2FC	P-Value	FDR	Log2FC	P-Value	FDR
evm.model.scaffold7781.4	PyGPx1	-1.038	0.111767	1	-0.767808	0.22098	1	-0.81502	0.19371	1	0.210245	0.809033	1	-1.75315	0.00565721	0.405412		-1.9504	0.00601583	0.488493	-1.28042	0.0673507	1	-1.53606	0.0296876	0.947551	-1.12184	0.100944	1	-0.856983	0.312675	1
evm.model.scaffold2921.10	PyGPx3-1	-0.156968	0.864696	1	-2.94901	2.17e-05	0.015794	-2.42385	0.000664714	0.102134	1.2839	0.24669	1	-0.985491	0.0836431	1		0.032401	0.959438	1	-0.0859372	0.88952	1	-0.0104573	0.987328	1	-0.550338	0.412244	1	-0.273208	0.688957	1
evm.model.scaffold7441.4	PyGPx3-2	0.0402038	0.968327	1	-2.42738	0.00322961	0.225036	-1.52056	0.0756422	1	1.75171	0.133556	1	-0.87645	0.189366	1		0.404444	0.248633	1	-0.0913338	0.857818	1	0.325795	0.556172	1	-0.0166435	0.977287	1	0.263006	0.611108	1
evm.model.scaffold7441.1	PyGPx3-3	0.123805	0.905743	1	-2.36244	0.00623981	0.318196	-1.43143	0.111784	1	1.88224	0.11493	1	-0.721328	0.297778	1		-0.0906759	0.797212	1	-0.573613	0.272902	1	-0.200114	0.734898	1	-0.186307	0.760615	1	-0.0991595	0.856302	1
evm.model.scaffold9581.1	PyGPx3-4	0.596015	0.525709	1	-1.50355	0.0457445	0.893952	-0.703609	0.338462	1	2.87678	0.0188778	0.877583	0.0260434	0.964857	1		-1.31766	0.104124	1	-1.79546	0.042736	1	0.00263979	0.997477	1	-1.32813	0.114139	1	-1.61826	0.0670311	1
evm.model.scaffold10997.2	PyGPx3-5	0.732614	0.273582	1	-0.348225	0.618001	1	0.554427	0.365337	1	0.40324	0.591001	1	0.288202	0.6838	1		0.536328	0.612347	1	-2.60087	0.0134616	0.899965	-1.78251	0.0464853	1	-1.85505	0.0510342	0.965863	1.56654	0.143028	1
evm.model.scaffold2091.24	PyGPx4	0.127689	0.806173	1	0.203548	0.612517	1	0.082671	0.837265	1	-0.517234	0.436556	1	-0.108594	0.794353	1		0.0770426	0.878538	1	-0.00832676	0.987848	1	0.0165736	0.974084	1	0.10213	0.852717	1	0.17943	0.729796	1
evm.model.scaffold7907.21	PyGPx7	0.357194	0.563771	1	-0.34936	0.486321	1	-0.354346	0.47976	1	-1.43018	0.04007	1	0.395237	0.457199	1		-0.613727	0.286113	1	-0.488902	0.428808	1	-1.05896	0.086787	1	-1.04631	0.132739	1	-0.214156	0.708423	1
